# Supplementary material for: Use of Stromal Intervention and Exogenous Neoantigen Vaccination to Boost Pancreatic Cancer Chemo-Immunotherapy by Nanocarriers
Source: Bioengineering (Basel). 2023 Oct 16;10(10):1205. doi: 10.3390/bioengineering10101205 (PMC10604647; doi:10.3390/bioengineering10101205)
Supplement: Supplementary file 1 [file bioengineering-10-01205-s001.zip]

Archive with 1 entries (1 files):
- bioengineering-2589551-supplementary.pdf
